# Supplementary material for: Proteomic analysis of hippocampus reveals metabolic reprogramming in a piglet model of mild hypoxic ischemic encephalopathy
Source: PLoS One. 2025 Apr 24;20(4):e0320869. doi: 10.1371/journal.pone.0320869 (PMC12021231; doi:10.1371/journal.pone.0320869)
Supplement: S1 Table — Primer sequences generated for target transcripts corresponding to the protein of interest are listed. Primer sequences were generated using PrimerBank (https://pga.mgh.harvard.edu/primerbank/) unless previously published, in which case the corresponding PubMed ID (PMID) is listed. (XLSX) [file pone.0320869.s001.xlsx]

## Sheet: Sheet1
Gene name	Protein Construct (proteomics data)	mRNA sequence	Forward primer	Reverse primer	Reference (PMID)
GLUT1 (SLC2A1)	XP_020952567.1	XM_021096908	CTTTACCCACATCCCACGCT	GTCCAGCCCTACGGATTAGC
HK1	NP_001230113.1	NM_001243184	CTTTCCCTTGTCGGCAATCC	GCATCATAGTCCCCGCGTTT
GAPDH	NP_001193288.1	NM_001206359.1	GCCATCACTGCCACCCAGAA	GCCAGTGAGCTTCCCGTTGA	PMID: 28715817
PDHA1	XP_003360292.2	XM_003360244	CAGACTGTTCGCCGAATGGA	AAAGCCATGAGCTCGGTAGG
LDHA	XP_013849955.2	NM_001172363.2	CAATTTGGATTCAGCCCGGT	TCCACCCATGACAGCTTAGG	PMID: 28508704
LDHB	XP_013843801.1	XM_013988347.2	TGGATTCTGCAAGGTTTCGC	GAGACACACCTGCCACATTC	PMID: 28508704
ACLY	XP_020921685.1	NM_001257276	CAAGCCGGAACAAAGCCG	CTGCTCTCTACGAAAGGCCG
CPT1A	NP_001123277.1	NM_001129805.1	CCTGAAGGTGCTGCTCTCCTA	CTCACCATCATCATCCAGATCTTG	PMID: 29391556
CPT2	NP_001233172.1	NM_001246243.1	CTGACTGCTCGAAACCCCAT	AACACTTCCGGCTCCAAGAG
OXCT1	NP_999103.1	NM_213938	CCTGCGTTTTACACCAGCAC	TCCCTCACCTCTCTCGGTTT
BDH1	XP_020925750.1	NM_213938	CCTGCGTTTTACACCAGCAC	TCCCTCACCTCTCTCGGTTT
MPC1	NP_001231793.1	NM_001244864	ATGTCCGGAGCAAGGACTTC	ACAGAGGGCGAAAGTCATCC
MPC2	XP_003355118.1	XM_003355070.4	GAGAATTGTGCGGCGTCATC	CACCGCTTCTGATCCCCTTT
PFKP	XP_020920725.1	XM_021065066.1	CCAAAATTTCGGCCAGAGCC	GTTTGCTGATTCCCAGCACG
PFKM	XP_020946865.1	NM_001044550	GGAGAGCTGAGACTATAAGAGTGG	GCAGCATTCATTCCTTGGGC
PFKL	XP_020927169.1	XM_021071510.1	CCAACCTGTGTGTCATTGGC	CTCTGAGATCCTGCCTTCGC
PDK2	XP_020922807.1	XM_021067148.1	ACTGAAGAATGCGTCCCTGG	AGGCATTGCTGGATCCGAAG
PDK3	XP_001927474.1	XM_001927439.5	CCTGGACTTCGGGAGAGATAATG	CCGAAGGGCGGTTAAGCAAA
CS	XP_020946802.1	XM_021091143.1	GAAACATCGGTTCTTGATCCTGAT	GGTTCTTCCCCACCCTTAGC	PMID: 17062798
PC	NP_999514.1	NM_214349	ACCCCGACAATGTGGTCTTC	GCAGTAGGTTGGGCAGGTAG
PPARGC1A	XP_020928397.1	NM_213963.1	GAAGAGGGAAGAATACCGC	CCAACATAAATCACACGACG	PMID: 25004892
PPARGC1B	XP_020940667.1	XM_021085008.1	CCTGTCGTCCTTCCAGCATT	AAACCCTGGCTCCCTATTGC
G6PD	XP_020936403.1	XM_021080744.1	CGCATTTCCCCTTGTCTCTC	CTCGACCCCACTTGTAGGC
PRPS1	XP_003135349.1	XM_003135301.4	CCTTGCAGAAGCCATCAGGA	TGCAACAAGCTGGGTCTTCT
PRPS2	NP_001230730.1	NM_001243801.	CAGCGTGGAGATTGGCGAAA	TTGCTGAAATCGGAGCACGA
